# Supplementary material for: Reconstruction of the Steroid 1(2)-Dehydrogenation System from Nocardioides simplex VKM Ac-2033D in Mycolicibacterium Hosts
Source: Microorganisms. 2023 Nov 7;11(11):2720. doi: 10.3390/microorganisms11112720 (PMC10672877; doi:10.3390/microorganisms11112720)
Supplement: Supplementary file 1 [file microorganisms-11-02720-s001.zip]

Archive with 1 entries (1 files):
- microorganisms-2641367-supplementary.pdf
